# Supplementary material for: Streptomyces-Derived Metabolites with Potential Photoprotective Properties—A Systematic Literature Review and Meta-Analysis on the Reported Chemodiversity
Source: Molecules. 2020 Jul 15;25(14):3221. doi: 10.3390/molecules25143221 (PMC7397340; doi:10.3390/molecules25143221)
Supplement: Supplementary file 1 [file molecules-25-03221-s001.zip]

Archive with 7 entries (6 files):
- Supplementary Materials/
- Supplementary Materials/Figure_S1.docx
- Supplementary Materials/Table_S1.doc
- Supplementary Materials/Table_S2.docx
- Supplementary Materials/Table_S3.docx
- Supplementary Materials/Table_S4.pdf
- Supplementary Materials/Table_S5.docx
